# Supplementary material for: Deer antler stem cells are a novel type of cells that sustain full regeneration of a mammalian organ—deer antler
Source: Cell Death Dis. 2019 Jun 5;10(6):443. doi: 10.1038/s41419-019-1686-y (PMC6549167; doi:10.1038/s41419-019-1686-y)
Supplement: Supplementary file 8 — Supplementary Table 3a [file 41419_2019_1686_MOESM8_ESM.xlsx]

## Sheet: APC
Supplementary Table 3a Expression of stem cell markers in APC transcriptome
Gene symbol	Trinity assembly ID	Subject protein (species|ensemble ID| gene symbol)	Query sequence length	Subject sequence length	Alignment length	Percentage of identical matches	Blastp Evalue
ANPEP	TRINITY_DN54674_c0_g1_i4.p1	cattle|ENSBTAP00000022456.3|ANPEP	966	965	965	92.228	0
ENG	TRINITY_DN59233_c6_g1_i3.p1	sheep|ENSOARP00000012209.1|ENG	657	649	657	92.237	0
ERBB2	TRINITY_DN58544_c0_g2_i4.p1	cattle|ENSBTAP00000029056.5|ERBB2	1044	1257	1002	98.703	0
ITGB1	TRINITY_DN59349_c1_g1_i2.p1	cattle|ENSBTAP00000021156.5|ITGB1	604	798	603	99.668	0
MME	TRINITY_DN58324_c1_g1_i2.p1	cattle|ENSBTAP00000002681.4|MME	486	750	486	98.354	0
NGFR	TRINITY_DN32977_c0_g1_i1.p1	cattle|ENSBTAP00000027940.4|NGFR	115	429	115	100	8.73e-78
NT5E	TRINITY_DN58903_c8_g2_i1.p1	human|ENSP00000257770.3|NT5E	415	574	414	89.13	0
PDGFRB	TRINITY_DN60707_c3_g2_i1.p1	cattle|ENSBTAP00000053664.2|PDGFRB	624	1103	525	97.333	0
THY1	TRINITY_DN59038_c1_g2_i1.p1	sheep|ENSOARP00000017228|THY1	455	486	455	98.215	0
TST	TRINITY_DN52788_c0_g2_i2.p1	sheep|ENSOARP00000020567.1|TST	337	297	297	96.97	0
BAP1	TRINITY_DN59375_c1_g8_i1.p1	human|ENSP00000296288.5|BAP1	362	711	361	95.845	0
BCAP31	TRINITY_DN47629_c0_g1_i2.p2	cattle|ENSBTAP00000027379.1|BCAP31	246	245	245	99.184	1.99e-178
BMP2	TRINITY_DN51602_c0_g1_i2.p2	cattle|ENSBTAP00000006739.5|BMP2	396	395	395	98.987	0
COL1A1	TRINITY_DN61205_c1_g1_i1.p1	cattle|ENSBTAP00000017420.3|COL1A1	715	1463	545	43.119	3.88e-31
CSF1	TRINITY_DN59419_c5_g1_i1.p1	cattle|ENSBTAP00000000353.5|CSF1	158	554	158	89.873	3.27e-90
DCN	TRINITY_DN59827_c3_g3_i1.p1	sheep|ENSOARP00000016893.1|DCN	361	360	360	98.889	0
DKK3	TRINITY_DN61156_c8_g2_i1.p1	sheep|ENSOARP00000010022.1|DKK3	346	349	177	98.305	1.06e-121
FGF2	TRINITY_DN61619_c9_g3_i2.p1	sheep|ENSOARP00000018482.1|FGF2	673	879	672	97.024	0
FN1	TRINITY_DN59628_c0_g2_i1.p1	human|ENSP00000416139.1|FN1	177	1103	177	97.175	0
IGFBP3	TRINITY_DN61413_c0_g2_i10.p1	cattle|ENSBTAP00000047769.2|IGFBP3	283	291	282	96.218	9.23e-180
MCAM	TRINITY_DN78376_c0_g1_i1.p1	cattle|ENSBTAP00000044254.3|MCAM	164	440	160	95.726	1.14e-77
RUNX2	TRINITY_DN60573_c4_g2_i1.p1	cattle|ENSBTAP00000006227.5|RUNX2	366	499	365	99.452	0
SCUBE3	TRINITY_DN50733_c0_g1_i1.p1	sheep|ENSOARP00000012246.1|SCUBE3	105	1161	41	100	1.11e-21
SP7	TRINITY_DN67316_c0_g1_i1.p1	cattle|ENSBTAP00000005689.4|SP7	432	431	431	99.072	0
SPARC	TRINITY_DN59080_c1_g1_i4.p1	human|ENSP00000444998.1|SPARC	120	111	111	97.297	4.56e-74
SPP1	TRINITY_DN59289_c4_g1_i1.p1	cattle|ENSBTAP00000006929.3|SPP1	218	201	178	86.517	0
TGFB1	TRINITY_DN60904_c0_g1_i2.p2	cattle|ENSBTAP00000027261.5|TGFB1	130	345	96	98.958	4.04e-60
TNFSF11	TRINITY_DN61454_c0_g1_i1.p1	sheep|ENSOARP00000007910.1|TNFSF11	133	249	133	99.248	3.06e-80
CHRD	TRINITY_DN89027_c0_g1_i1.p2	sheep|ENSOARP00000022116.1|CHRD	133	942	104	99.038	4.33e-65
FOXJ3	TRINITY_DN58039_c0_g1_i2.p1	sheep|ENSOARP00000021911.1|FOXJ3	190	625	184	98.37	0
FUT4	TRINITY_DN57443_c9_g1_i2.p1	cattle|ENSBTAP00000048467.1|FUT4	402	398	382	93.455	0
FZD1	TRINITY_DN60411_c0_g2_i1.p1	cattle|ENSBTAP00000002720.4|FZD1	442	645	441	100	0
FZD9	TRINITY_DN54360_c0_g1_i1.p2	cattle|ENSBTAP00000027639.5|FZD9	160	589	160	98.75	9.59e-168
GDF1	TRINITY_DN58711_c7_g1_i10.p2	cattle|ENSBTAP00000027871.4|GDF1	369	369	369	96.477	0
GDF9	TRINITY_DN196337_c0_g1_i1.p1	sheep|ENSOARP00000014175.1|GDF9	231	453	231	95.238	3.24e-121
KLF2	TRINITY_DN52596_c0_g1_i2.p1	human|ENSP00000248071.4|KLF2	308	355	307	93.811	1.06e-140
KLF4	TRINITY_DN57002_c0_g1_i4.p1	cattle|ENSBTAP00000027125.5|KLF4	480	477	479	99.374	0
KLF5	TRINITY_DN140573_c0_g1_i1.p1	human|ENSP00000366915.4|KLF5	173	457	56	92.857	4.42e-27
MYC	TRINITY_DN50840_c0_g1_i1.p1	cattle|ENSBTAP00000011066.4|MYC	439	439	439	98.178	0
MYCN	TRINITY_DN35570_c4_g1_i7.p2	mouse|ENSMUSP00000114225.1|MYCN	343	462	296	81.214	4.25e-65
NACC1	TRINITY_DN60636_c6_g3_i2.p1	cattle|ENSBTAP00000021751.4|NACC1	315	532	308	97.078	0
NES	TRINITY_DN56869_c0_g2_i1.p1	sheep|ENSOARP00000006636.1|NES	902	1645	910	80.659	0
PRDM1	TRINITY_DN54934_c0_g1_i1.p1	cattle|ENSBTAP00000001081.5|PRDM1	247	828	247	95.142	5.4e-173
RIF1	TRINITY_DN60467_c8_g10_i1.p1	sheep|ENSOARP00000009595.1|RIF1	614	2463	620	90.161	0
SOX15	TRINITY_DN45870_c0_g1_i2.p1	cattle|ENSBTAP00000007184.3|SOX15	234	233	233	96.996	4.96e-164
SOX18	TRINITY_DN56532_c1_g1_i1.p1	cattle|ENSBTAP00000015485.4|SOX18	376	388	376	97.85	0
TBX3	TRINITY_DN60018_c0_g2_i1.p1	human|ENSP00000257567.2|TBX3	654	723	651	96.467	0
TCF3	TRINITY_DN59649_c1_g2_i1.p1	cattle|ENSBTAP00000028599.5|TCF3	269	639	259	97.683	1.96e-170
TST	TRINITY_DN52788_c0_g2_i1.p1	cattle|ENSBTAP00000040894.1|TST	281	297	199	97.487	2.28e-141
TUBB	TRINITY_DN59897_c6_g2_i5.p1	sheep|ENSOARP00000012463.1|TUBB	250	444	250	100	0
ZNF281	TRINITY_DN26185_c0_g1_i1.p1	human|ENSP00000356321.3|ZNF281	798	859	803	88.792	0
