# Supplementary material for: Deer antler stem cells are a novel type of cells that sustain full regeneration of a mammalian organ—deer antler
Source: Cell Death Dis. 2019 Jun 5;10(6):443. doi: 10.1038/s41419-019-1686-y (PMC6549167; doi:10.1038/s41419-019-1686-y)
Supplement: Supplementary file 9 — Supplementary Table 3b [file 41419_2019_1686_MOESM9_ESM.xlsx]

## Sheet: Sheet1
Supplementary Table 3b Expression of stem cell markers in PPC transcriptome
Gene symbol	Trinity assembly ID	Subject protein (species|ensemble ID| gene symbol)	Query sequence length	Subject sequence length	Alignment length	Percentage of identical matches	Blastp Evalue
ANPEP	TRINITY_DN151179_c0_g1_i1.p1	sheep|ENSOARP00000012699.1|ANPEP	149	968	149	91.275	5.08e-91
ENG	TRINITY_DN32133_c0_g1_i3.p1	sheep|ENSOARP00000012209.1|ENG	546	649	546	92.674	0
ERBB2	TRINITY_DN34485_c0_g2_i2.p1	cattle|ENSBTAP00000029056.5|ERBB2	508	1257	507	98.817	0
ITGB1	TRINITY_DN35023_c0_g1_i1.p1	cattle|ENSBTAP00000021156.5|ITGB1	880	798	798	99.749	0
MME	TRINITY_DN31743_c0_g2_i1.p1	cattle|ENSBTAP00000002681.4|MME	387	750	387	98.191	0
NGFR	TRINITY_DN32151_c0_g1_i1.p1	cattle|ENSBTAP00000027940.4|NGFR	162	429	162	99.38	8.73e-74
NT5E	TRINITY_DN36026_c6_g1_i3.p1	human|ENSP00000257770.3|NT5E	415	574	414	89.13	0
PDGFRB	TRINITY_DN34966_c0_g2_i12.p1	cattle|ENSBTAP00000053664.2|PDGFRB	1104	1103	1103	98.277	0
THY1	TRINITY_DN32379_c1_g1_i3.p1	cattle|ENSBTAP00000026146.4|THY1	161	161	126	95.238	3.15e-86
TST	TRINITY_DN75681_c0_g1_i1.p1	cattle|ENSBTAP00000040894.1|TST	251	297	250	97.6	0
BAP1	TRINITY_DN32744_c0_g2_i3.p2	human|ENSP00000296288.5|BAP1	200	711	194	100	2.87e-141
BCAP31	TRINITY_DN27656_c0_g1_i2.p2	cattle|ENSBTAP00000027379.1|BCAP31	246	245	245	99.184	1.99e-178
BMP2	TRINITY_DN46463_c0_g1_i1.p1	cattle|ENSBTAP00000006739.5|BMP2	396	395	395	98.734	0
COL1A1	TRINITY_DN69352_c0_g1_i1.p2	mouse|ENSMUSP00000001547.7|Col1a1	113	1453	113	91.15	3.46e-35
CSF1	TRINITY_DN36215_c1_g14_i1.p1	cattle|ENSBTAP00000000353.5|CSF1	556	554	555	94.234	0
DCN	TRINITY_DN34361_c4_g1_i2.p1	sheep|ENSOARP00000016893.1|DCN	105	360	72	97.222	2.99e-50
DKK3	TRINITY_DN34873_c7_g4_i1.p1	sheep|ENSOARP00000010022.1|DKK3	350	349	349	97.135	0
FGF2	TRINITY_DN35881_c4_g1_i2.p1	sheep|ENSOARP00000018486.1|FGF2	111	155	111	100	4.38e-80
FN1	TRINITY_DN35907_c6_g1_i1.p1	human|ENSP00000416139.1|FN1	257	1103	198	97.475	1.47e-126
IGFBP3	TRINITY_DN25631_c0_g2_i1.p1	cattle|ENSBTAP00000047769.2|IGFBP3	294	291	293	95.904	0
MCAM	TRINITY_DN78376_c0_g1_i1.p1	cattle|ENSBTAP00000044254.3|MCAM	123	440	117	95.726	1.14e-77
RUNX2	TRINITY_DN34761_c1_g3_i3.p1	cattle|ENSBTAP00000006227.5|RUNX2	366	499	365	99.452	0
SCUBE3	TRINITY_DN33377_c1_g1_i5.p1	sheep|ENSOARP00000012246.1|SCUBE3	881	1161	880	99.205	0
SP7	TRINITY_DN30341_c0_g2_i1.p1	cattle|ENSBTAP00000005689.4|SP7	432	431	431	99.072	0
SPARC	TRINITY_DN35529_c0_g7_i1.p1	cattle|ENSBTAP00000019758.5|SPARC	171	303	51	96.078	1.3e-28
SPP1	TRINITY_DN22813_c0_g1_i1.p1	cattle|ENSBTAP00000044782.2|SPP1	313	276	281	85.409	2.72e-159
TGFB1	TRINITY_DN35149_c3_g2_i3.p2	sheep|ENSOARP00000008012.1|TGFB1	189	371	188	100	5.08e-143
TNFSF11	TRINITY_DN29194_c0_g1_i1.p1	sheep|ENSOARP00000007910.1|TNFSF11	214	249	214	99.06	0
CHRD	TRINITY_DN76387_c0_g1_i1.p1	sheep|ENSOARP00000022116.1|CHRD	130	942	129	98.45	6.62e-81
FOXJ3	TRINITY_DN34609_c0_g2_i1.p1	sheep|ENSOARP00000021911.1|FOXJ3	388	625	387	98.966	0
FUT4	TRINITY_DN6014_c0_g1_i1.p1	cattle|ENSBTAP00000048467.1|FUT4	407	398	379	93.404	0
FZD1	TRINITY_DN36203_c2_g1_i1.p2	cattle|ENSBTAP00000002720.4|FZD1	256	645	263	93.536	1.59e-174
FZD9	TRINITY_DN87592_c0_g1_i1.p1	cattle|ENSBTAP00000027639.5|FZD9	99	589	99	100	2.79e-67
GDF1	TRINITY_DN60757_c0_g1_i1.p1	cattle|ENSBTAP00000027871.4|GDF1	235	369	234	97.436	5.97e-160
GDF9	TRINITY_DN82537_c0_g1_i1.p1	sheep|ENSOARP00000014175.1|GDF9	237	453	237	95.359	4.95e-168
KLF2	TRINITY_DN35104_c1_g1_i1.p1	human|ENSP00000248071.4|KLF2	162	355	161	97.516	1.48e-110
KLF4	TRINITY_DN30221_c0_g1_i1.p1	cattle|ENSBTAP00000027125.5|KLF4	522	477	512	92.969	0
KLF5	TRINITY_DN23494_c0_g1_i1.p1	cattle|ENSBTAP00000002751.5|KLF5	377	454	376	100	0
MYC	TRINITY_DN35853_c0_g2_i1.p1	cattle|ENSBTAP00000011066.4|MYC	393	439	393	98.473	0
MYCN	TRINITY_DN35570_c4_g1_i7.p2	mouse|ENSMUSP00000114225.1|MYCN	232	462	186	77.419	6.22e-87
NCAA1	TRINITY_DN33004_c2_g1_i1.p2	cattle|ENSBTAP00000021751.4|NACC1	237	532	237	98.312	5.08e-171
NES	TRINITY_DN35265_c0_g4_i1.p1	cattle|ENSBTAP00000020974.5|NES	1350	1539	1397	84.395	0
NOG	TRINITY_DN58667_c0_g1_i1.p1	cattle|ENSBTAP00000056514.1|NOG	233	232	232	100	8.03e-172
PRDM1	TRINITY_DN54934_c0_g1_i1.p1	cattle|ENSBTAP00000001081.5|PRDM1	236	828	235	96.545	4.16e-56
RIF1	TRINITY_DN26377_c0_g1_i3.p1	sheep|ENSOARP00000009595.1|RIF1	739	2463	692	97.832	0
SOX15	TRINITY_DN32639_c0_g1_i7.p1	cattle|ENSBTAP00000007184.3|SOX15	234	233	233	97.425	3.09e-164
SOX18	TRINITY_DN35219_c1_g1_i1.p1	cattle|ENSBTAP00000015485.4|SOX18	389	388	388	97.68	0
TBX3	TRINITY_DN35689_c2_g3_i2.p1	human|ENSP00000257567.2|TBX3	751	723	651	96.467	0
TCF3	TRINITY_DN34739_c7_g1_i4.p1	cattle|ENSBTAP00000028599.5|TCF3	410	639	381	91.864	0
TST	TRINITY_DN75681_c0_g1_i1.p1	cattle|ENSBTAP00000040894.1|TST	251	297	250	97.6	0
TUBB	TRINITY_DN36078_c0_g2_i3.p1	human|ENSP00000379668.1|TUBB	373	372	372	100	0
ZNF281	TRINITY_DN33715_c7_g2_i1.p1	human|ENSP00000356321.3|ZNF281	145	859	140	76.429	1.34e-56
