# Supplementary material for: Deer antler stem cells are a novel type of cells that sustain full regeneration of a mammalian organ—deer antler
Source: Cell Death Dis. 2019 Jun 5;10(6):443. doi: 10.1038/s41419-019-1686-y (PMC6549167; doi:10.1038/s41419-019-1686-y)
Supplement: Supplementary file 10 — Supplementary Table 3c [file 41419_2019_1686_MOESM10_ESM.xlsx]

## Sheet: Sheet1
Supplementary Table 3c Expression of stem cell markers in RMC transcriptome
Gene symbol	Trinity assembly ID	Subject protein (species|ensemble ID| gene symbol)	Query sequence length	Subject sequence length	Alignment length	Percentage of identical matches	Blastp Evalue
ANPEP	TRINITY_DN36688_c1_g2_i1.p1	sheep|ENSOARP00000012699.1|ANPEP	147	968	44	90.909	2.21e-21
ENG	TRINITY_DN35985_c3_g1_i2.p1	sheep|ENSOARP00000012209.1|ENG	407	649	376	91.755	0
ERBB2	TRINITY_DN35817_c1_g1_i10.p1	cattle|ENSBTAP00000029056.5|ERBB2	902	1257	819	98.779	0
ITGB1	TRINITY_DN35242_c2_g3_i1.p1	cattle|ENSBTAP00000021156.5|ITGB1	799	798	798	99.749	0
MME	TRINITY_DN22445_c0_g1_i1.p1	sheep|ENSOARP00000003611.1|MME	106	750	106	99.057	2.59e-70
NGFR	TRINITY_DN35075_c1_g5_i1.p1	cattle|ENSBTAP00000027940.4|NGFR	419	429	420	98.81	0
NT5E	TRINITY_DN34985_c2_g5_i2.p1	sheep|ENSOARP00000014235.1|NT5E	570	574	545	91.743	0
PDGFRB	TRINITY_DN36590_c5_g1_i1.p1	cattle|ENSBTAP00000053664.2|PDGFRB	741	1103	728	97.802	0
THY1	TRINITY_DN35927_c0_g1_i1.p1	cattle|ENSBTAP00000026146.4|THY1	161	161	126	95.238	3.15e-86
TST	TRINITY_DN38335_c3_g4_i2.p1	sheep|ENSOARP00000020567.1|TST	298	297	297	96.633	0
BAP1	TRINITY_DN37333_c1_g1_i1.p2	human|ENSP00000296288.5|BAP1	221	711	220	100	2.11e-163
BCAP31	TRINITY_DN47629_c0_g1_i2.p2	cattle|ENSBTAP00000027379.1|BCAP31	246	245	245	99.184	1.99e-178
BGLAP	TRINITY_DN33987_c0_g1_i1.p1	sheep|ENSOARP00000006028.1|BGLAP	101	129	97	93.814	1.35e-59
BMP2	TRINITY_DN38070_c2_g2_i1.p1	cattle|ENSBTAP00000006739.5|BMP2	396	395	395	98.987	0
COL1A1	TRINITY_DN38355_c11_g2_i2.p1	cattle|ENSBTAP00000017420.3|COL1A1	350	1463	349	99.14	0
CSF1	TRINITY_DN37610_c2_g1_i1.p1	cattle|ENSBTAP00000000353.5|CSF1	556	554	555	94.054	0
DCN	TRINITY_DN36504_c1_g2_i3.p1	sheep|ENSOARP00000016893.1|DCN	361	360	360	98.889	0
DKK3	TRINITY_DN36324_c1_g3_i1.p1	sheep|ENSOARP00000010022.1|DKK3	350	349	349	97.135	0
FGF2	TRINITY_DN37797_c2_g1_i15.p1	sheep|ENSOARP00000018482.1|FGF2	821	879	820	96.951	0
FN1	TRINITY_DN38141_c3_g1_i1.p1	sheep|ENSOARP00000020766.1|FN1	419	2478	419	98.807	0
IGFBP3	TRINITY_DN37443_c0_g2_i10.p1	cattle|ENSBTAP00000047769.2|IGFBP3	263	291	262	95.802	9.23e-180
FN1	TRINITY_DN38141_c3_g1_i1.p1	sheep|ENSOARP00000020766.1|FN1	419	2478	419	98.807	0
MCAM	TRINITY_DN37159_c2_g1_i1.p1	sheep|ENSOARP00000016382.1|MCAM	391	615	384	96.615	0
RUNX2	TRINITY_DN36803_c0_g1_i1.p1	human|ENSP00000352514.5|RUNX2	307	507	365	83.014	0
SCBBE3	TRINITY_DN32434_c0_g1_i1.p1	sheep|ENSOARP00000012247.1|SCUBE3	155	993	144	100	2.13e-94
SP7	TRINITY_DN37436_c0_g1_i6.p1	cattle|ENSBTAP00000005689.4|SP7	432	431	431	99.072	0
SPARC	TRINITY_DN35905_c3_g1_i1.p1	human|ENSP00000444998.1|SPARC	115	111	30	76.667	1.11e-07
SPP1	TRINITY_DN34097_c0_g1_i1.p1	cattle|ENSBTAP00000044782.2|SPP1	314	276	281	85.409	2.43e-159
TGFB1	TRINITY_DN37541_c2_g3_i2.p1	sheep|ENSOARP00000008013.1|TGFB1	391	390	390	97.179	0
TNFSF11	TRINITY_DN29194_c0_g1_i1.p1	sheep|ENSOARP00000007910.1|TNFSF11	115	249	114	99.123	3.06e-80
CHRD	TRINITY_DN35579_c8_g3_i1.p1	cattle|ENSBTAP00000043209.3|CHRD	622	938	583	96.226	0
FOXJ3	TRINITY_DN35175_c0_g1_i1.p1	sheep|ENSOARP00000021911.1|FOXJ3	626	625	625	99.2	0
FUT4	TRINITY_DN37608_c1_g3_i1.p1	cattle|ENSBTAP00000048467.1|FUT4	399	398	382	93.194	0
FZD1	TRINITY_DN38065_c0_g5_i1.p1	cattle|ENSBTAP00000002720.4|FZD1	216	645	218	96.789	2.04e-148
FZD9	TRINITY_DN74140_c0_g1_i1.p2	cattle|ENSBTAP00000027639.5|FZD9	230	589	230	98.696	9.59e-168
GDF1	TRINITY_DN36215_c1_g1_i2.p1	cattle|ENSBTAP00000027871.4|GDF1	370	369	369	96.748	0
KLF2	TRINITY_DN34867_c1_g1_i4.p1	human|ENSP00000248071.4|KLF2	358	355	357	94.118	5.06e-178
KLF4	TRINITY_DN35548_c1_g8_i2.p1	cattle|ENSBTAP00000027125.5|KLF4	478	477	477	99.79	0
KLF5	TRINITY_DN37769_c0_g5_i1.p2	human|ENSP00000366915.4|KLF5	155	457	53	94.34	4.4e-26
MYC	TRINITY_DN35865_c4_g1_i2.p1	cattle|ENSBTAP00000011066.4|MYC	439	439	439	98.178	0
MYCN	TRINITY_DN35570_c4_g1_i7.p2	mouse|ENSMUSP00000114225.1|MYCN	232	462	186	77.419	6.22e-87
NACC1	TRINITY_DN36916_c0_g1_i10.p1	cattle|ENSBTAP00000021751.4|NACC1	443	532	443	97.968	0
NES	TRINITY_DN38233_c1_g5_i3.p1	cattle|ENSBTAP00000020974.5|NES	910	1539	909	89.329	0
NOG	TRINITY_DN37429_c0_g2_i8.p2	sheep|ENSOARP00000014746.1|NOG	113	232	84	100	2.71e-56
PRDM1	TRINITY_DN36321_c3_g2_i1.p1	sheep|ENSOARP00000012078.1|PRDM1	114	835	113	94.69	3.46e-66
RIF1	TRINITY_DN80958_c0_g1_i1.p1	sheep|ENSOARP00000009595.1|RIF1	199	2463	199	94.975	1.1e-118
SOX15	TRINITY_DN37427_c1_g5_i3.p2	cattle|ENSBTAP00000007184.3|SOX15	118	233	118	99.153	1.49e-81
SOX18	TRINITY_DN36219_c1_g4_i1.p1	cattle|ENSBTAP00000015485.4|SOX18	389	388	388	97.68	0
TBX3	TRINITY_DN35012_c0_g3_i1.p2	human|ENSP00000257567.2|TBX3	210	723	210	94.286	3.43e-123
TCF3	TRINITY_DN36972_c1_g4_i12.p1	cattle|ENSBTAP00000028599.5|TCF3	426	639	425	98.118	0
TST	TRINITY_DN38335_c3_g4_i2.p1	sheep|ENSOARP00000020567.1|TST	298	297	297	96.633	0
TUBB	TRINITY_DN36349_c5_g1_i1.p1	human|ENSP00000379672.1|TUBB	172	426	127	98.425	4.06e-87
ZNF281	TRINITY_DN35147_c4_g3_i3.p1	human|ENSP00000356321.3|ZNF281	133	859	122	67.213	1.21e-26
